# Supplementary material for: Prediction of aflatoxin contamination outbreaks in Texas corn using mechanistic and machine learning models
Source: Front Microbiol. 2025 Mar 5;16:1528997. doi: 10.3389/fmicb.2025.1528997 (PMC11919900; doi:10.3389/fmicb.2025.1528997)
Supplement: SUPPLEMENTARY Table 1 — Accuracies of all AFL models generated using all-weather, AFLA-MAIZE or Ratkowksy ARI from test-set and single year-set by using GBM-standard, GBM-adaboost, nnet and dnn. *Weather parameters were temperature, precipitation and relative humidity, these parameters were used to feature engineer ARI. Test-set used was 30% of the data and single year validation-set was 2013. [file Table_1.xlsx]

## Sheet: Best-models
Inputs	Model	Structure	Test-set balanced accuracy	Validation-set balanced accuracy (2013)
Weather	nnet	Size = 3 Decay = 0.2 cv = 10 with 7 repeats	0.93	0.51
AFLA-MAIZE-ARI	nnet	Size = 4 Decay = 0.3 cv = 10 with 7 repeats	0.93	0.61
Ratkowsky-ARI	nnet	Size = 4 Decay = 0.3 cv = 10 with 7 repeats	0.79	0.73

## Sheet: weather
Main input	Model	Structure	Test-set balanced accuracy	Validation-set accuracy (2013)
Weather	GBM –standard	n.trees = 1000 interaction.depth = 10 shrinkage = 0.1 n.minobsinnode = 6	0.94	0.4
	GBM - adaboost	n.trees = 1000 interaction.depth = 9 shrinkage = 0.2 n.minobsinnode = 7	0.93	0.47
	nnet	Size = 3 Decay = 0.2 cv = 10 with 7 repeats	0.93	0.51

## Sheet: AFLA-MAIZE
Main input	Model	Structure	Test-set balanced accuracy	Validation-set balanced accuracy (2013)
AFLA-MAIZE-ARI	GBM –standard	n.trees = 1000, interaction.depth = 8 shrinkage = 0.3 n.minobsinnode = 4	0.94	0.55
	GBM - adaboost	n.trees = 1000, interaction.depth = 8 shrinkage = 0.3 n.minobsinnode = 8	0.94	0.57
	nnet	Size = 4 Decay = 0.3 cv = 10 with 7 repeats	0.93	0.61

## Sheet: Ratkowsky
Main input	Model	Structure	Test-set balanced accuracy	Validation-set balanced accuracy (2013)
Ratkowsky-ARI	GBM –standard	n.trees = 1000, interaction.depth = 5 shrinkage = 0.2 n.minobsinnode = 4	0.94	0.6
	GBM - adaboost	n.trees = 1000, interaction.depth = 10 shrinkage = 0.5 n.minobsinnode = 4	0.95	0.6
	nnet	Size = 4 Decay = 0.3 cv = 10 with 7 repeats	0.79	0.73
