# Supplementary material for: Prediction of aflatoxin contamination outbreaks in Texas corn using mechanistic and machine learning models
Source: Front Microbiol. 2025 Mar 5;16:1528997. doi: 10.3389/fmicb.2025.1528997 (PMC11919900; doi:10.3389/fmicb.2025.1528997)
Supplement: SUPPLEMENTARY Table 2 — Summary statistics of all AFL models generated using all-weather, AFLA-MAIZE or Ratkowksy ARI from test-set and single year-set by using GBM-standard, GBM-adaboost, nnet and dnn. *Weather parameters were temperature, precipitation and relative humidity, these parameters were used to feature engineer ARI. Test-set used was 30% of the data and single year validation-set was 2013. [file Table_2.xlsx]

## Sheet: Weather
Test-set results					Single year results
Property	Model				Property	Model
	GBM-standard	GBM-Adaboost	nnet			GBM-standard	GBM-Adaboost	nnet
Accuracy	0.9394	0.9394	0.9264		Accuracy	0.5926	0.6111	0.5741
95% CI	(0.9004, 0.9665)	(0.9004, 0.9665)	(0.8848, 0.9565)		95% CI	(0.4503, 0.7243)	(0.4688, 0.7408)	(0.4321, 0.7077)
No Information Rate	0.5974	0.5974	0.5974		No Information Rate	0.8704	0.8704	0.8704
P-Value [Acc > NIR]	<2e-16	<2e-16	<2e-16		P-Value [Acc > NIR]	1	1	1
Kappa	0.8736	0.8731	0.8483		Kappa	-0.1229	-0.0328	0.0127
Mcnemar's Test P-Value	0.7893	0.4227	0.332		Mcnemar's Test P-Value	0.05501	0.0291	<3e-3
Sensitivity	0.914	0.9032	0.9355		Sensitivity	0.14286	0.28571	0.42857
Specificity	0.9565	0.9638	0.9203		Specificity	0.65957	0.65957	0.59574
Pos Pred Value	0.9341	0.9438	0.8878		Pos Pred Value	0.05882	0.11111	0.13636
Neg Pred Value	0.9429	0.9366	0.9549		Neg Pred Value	0.83784	0.86111	0.875
Prevalence	0.4026	0.4026	0.4026		Prevalence	0.12963	0.12963	0.12963
Detection Rate	0.368	0.3636	0.3766		Detection Rate	0.01852	0.03704	0.05556
Detection Prevalence	0.3939	0.3853	0.4242		Detection Prevalence	0.31481	0.33333	0.40741
Balanced Accuracy	0.9353	0.9335	0.9279		Balanced Accuracy	0.40122	0.47264	0.51216

## Sheet: AFLA-MAIZE
Test-set results					Single year results
Property	Model				Property	Model
	GBM-standard	GBM-Adaboost	nnet			GBM-standard	GBM-Adaboost	nnet
Accuracy	0.9437	0.9437	0.9264		Accuracy	0.7407	0.6667	0.7407
95% CI	(0.9057, 0.9697)	(0.9057, 0.9697)	(0.8848, 0.9565)		95% CI	(0.6035, 0.8504)	(0.5253, 0.7891)	(0.6035, 0.8504)
No Information Rate	0.5974	0.5974	0.5974		No Information Rate	0.8704	0.8704	0.8704
P-Value [Acc > NIR]	<2e-16	<2e-16	<2e-16		P-Value [Acc > NIR]	0.9971	0.99997	0.9971
Kappa	0.8828	0.8832	0.332		Kappa	0.0758	0.0813	0.1581
Mcnemar's Test P-Value	1	1	0.03689		Mcnemar's Test P-Value	0.4227	0.03389	0.1814
Sensitivity	0.9247	0.9355	0.9355		Sensitivity	0.28571	0.42857	0.42857
Specificity	0.9565	0.9493	0.9203		Specificity	0.80851	0.70213	0.78723
Pos Pred Value	0.9348	0.9255	0.8878		Pos Pred Value	0.18182	0.17647	0.23077
Neg Pred Value	0.9496	0.9562	0.9549		Neg Pred Value	0.88372	0.89189	0.90244
Prevalence	0.4026	0.4026	0.4026		Prevalence	0.12963	0.12963	0.12963
Detection Rate	0.3723	0.3766	0.3766		Detection Rate	0.03704	0.05556	0.05556
Detection Prevalence	0.3983	0.4069	0.4242		Detection Prevalence	0.2037	0.31481	0.24074
Balanced Accuracy	0.9406	0.9424	0.9279		Balanced Accuracy	0.54711	0.56535	0.6079

## Sheet: Ratkowsky
Test-set results					Single year results
Property	Model				Property	Model
	GBM-standard	GBM-Adaboost	nnet			GBM-standard	GBM-Adaboost	nnet
Accuracy	0.9394	0.9524	0.8052		Accuracy	0.6296	0.6296	0.7407
95% CI	(0.9004, 0.9665)	(0.9164, 0.976)	(0.7482, 0.8542)		95% CI	(0.4874, 0.7571)	(0.4874, 0.7571)	(0.6035, 0.8504)
No Information Rate	0.5974	0.5974	0.5974		No Information Rate	0.8704	0.8704	0.8704
P-Value [Acc > NIR]	<2e-16	<2e-16	1.214e-11		P-Value [Acc > NIR]	1	1	0.9971
Kappa	0.874	0.9005	0.5856		Kappa	0.1133	0.1133	0.2854
Mcnemar's Test P-Value	1	0.5465	0.07364		Mcnemar's Test P-Value	0.00365	0.00365	0.01616
Sensitivity	0.9247	0.9247	0.6882		Sensitivity	0.57143	0.57143	0.71429
Specificity	0.9493	0.971	0.8841		Specificity	0.6383	0.6383	0.74468
Pos Pred Value	0.9247	0.9556	0.8		Pos Pred Value	0.19048	0.19048	0.29412
Neg Pred Value	0.9493	0.9504	0.8079		Neg Pred Value	0.90909	0.90909	0.94595
Prevalence	0.4026	0.4026	0.4026		Prevalence	0.12963	0.12963	0.12963
Detection Rate	0.3723	0.3723	0.2771		Detection Rate	0.07407	0.07407	0.09259
Detection Prevalence	0.4026	0.3896	0.3463		Detection Prevalence	0.38889	0.38889	0.31481
Balanced Accuracy	0.937	0.9479	0.7861		Balanced Accuracy	0.60486	0.60486	0.72948
