# Supplementary material for: Prediction of aflatoxin contamination outbreaks in Texas corn using mechanistic and machine learning models
Source: Front Microbiol. 2025 Mar 5;16:1528997. doi: 10.3389/fmicb.2025.1528997 (PMC11919900; doi:10.3389/fmicb.2025.1528997)
Supplement: SUPPLEMENTARY Table 3 — Contingency tables of all AFL models generated using all-weather, AFLA-MAIZE or Ratkowksy ARI from test-set and single year-set by using GBM-standard, GBM-adaboost, nnet and dnn. *Weather parameters were temperature, precipitation and relative humidity, these parameters were used to feature engineer ARI. Test-set used was 30% of the data and single year validation-set was 2013. [file Table_3.xlsx]

## Sheet: Weather
	Test-set model				Validation-set model (Single year)
	Prediction	Reference			Prediction	Reference
		High	Low			High	Low
GBM	High	85	6	GBM	High	1	16
	Low	8	132		Low	6	31
GBM-adaboost	High	84	5	GBM-adaboost	High	2	16
	Low	9	133		Low	5	31
nnet	High	87	11	nnet	High	3	18
	Low	6	127		Low	4	29
	N		Percentage
Level	Test-set	Single year	Test-set	Single year
High	93	7	40.2597	12.963
Low	138	47	59.7403	87.037
Total	231	54

## Sheet: AFLA-MAIZE
	Test-set model				Validation-set model (Single year)
	Prediction	Reference			Prediction	Reference
		High	Low			High	Low
GBM	High	86	6	GBM	High	2	9
	Low	7	132		Low	5	38
GBM-adaboost	High	87	7	GBM-adaboost	High	3	14
	Low	6	131		Low	4	33
nnet	High	87	11	nnet	High	3	10
	Low	6	127		Low	4	37
	N		Percentage
Level	Test-set	Single year	Test-set	Single year
High	93	7	40.2597	12.963
Low	138	47	59.7403	87.037
Total	231	54

## Sheet: Ratkowsky
	Test-set model				Validation-set model (Single year)
	Prediction	Reference			Prediction	Reference
		High	Low			High	Low
GBM	High	87	5	GBM	High	4	17
	Low	6	133		Low	3	30
GBM-adaboost	High	86	4	GBM-adaboost	High	4	17
	Low	7	134		Low	3	30
nnet	High	64	16	nnet	High	5	12
	Low	29	122		Low	2	35
	N		Percentage
Level	Test-set	Single year	Test-set	Single year
High	93	7	40.2597	12.963
Low	138	47	59.7403	87.037
Total	231	54
