# Supplementary material for: Prediction of aflatoxin contamination outbreaks in Texas corn using mechanistic and machine learning models
Source: Front Microbiol. 2025 Mar 5;16:1528997. doi: 10.3389/fmicb.2025.1528997 (PMC11919900; doi:10.3389/fmicb.2025.1528997)
Supplement: SUPPLEMENTARY Table 4 — Summary of input features importance of all AFL models generated using all-weather, AFLA-MAIZE or Ratkowksy ARI from test-set and single year-set by using GBM-standard, GBM-adaboost, nnet and dnn. *Weather parameters were temperature, precipitation and relative humidity, these parameters were used to feature engineer ARI. Test-set used was 30% of the data and single year validation-set was 2013. [file Table_4.xlsx]

## Sheet: model-effects-weather
	Overall importance
	Weather
Variable	GBM-standard	GBM-Adaboost	nnet
PRCP_31	11.9707	13.9692	100
soil_depth	13.2935	37.4115	99.4402
kw_025	42.4927	41.5456	98.7441
soilmoist_18	19.252	20.3324	98.4361
soilmoist_43	1.75022	0.2455	82.2134
om_kg_sq_m	0.98134	8.51565	81.6254
soilmoist_20	3.80216	0.55929	81.1164
soilmoist_39	8.96566	5.17914	80.073
PRCP_15	24.5098	60.9001	78.6353
PRCP_10	12.7649	0.36913	77.4476
soilmoist_11	8.35821	0.00216394	74.7921
PRCP_50	16.7137	15.8388	74.4907
PRCP_29	26.9918	100	73.2837
PRCP_30	19.2625	1.59958	72.4133
caco3	14.1549	4.11105	70.3352
rf_025	24.9537	32.6239	68.0461
PRCP_39	11.8108	0.877205	64.9968
cec_05	19.1279	9.97556	64.9336
RH_38	5.7842	0.185289	64.0764
soilmoist_27	1.58397	0.0648977	63.5447
PRCP_24	5.77349	1.67573	63.5212
soilmoist_26	0.468419	0.0355773	63.4875
PRCP_36	8.01956	0.601185	63.4603
sar	13.5831	35.8263	62.0611
RH_50	4.68697	23.3671	60.7857
PRCP_3	6.92494	4.97438	58.7669
soilmoist_19	5.66715	7.12687	58.704
TAVG_40	10.3207	0.000134092	58.4705
PRCP_35	35.3016	6.2445	56.1588
soilmoist_37	0.105477	18.6117	56.1499
PRCP_17	12.2168	24.2599	54.1947
soilmoist_29	2.98099	27.1141	53.0416
cec_025	0.402002	2.65087	52.554
soilmoist_4	6.63377	20.6958	52.4614
PRCP_11	8.84322	0.597131	52.1515
ph	8.39321	5.51055	51.6134
PRCP_47	9.65824	22.6496	51.5499
PRCP_22	11.274	20.8944	50.0644
soilmoist_15	0.764072	0.0530879	49.6504
PRCP_38	4.66368	29.9751	49.4021
soilmoist_17	10.5238	20.9332	49.315
PRCP_34	40.0719	84.7058	49.1125
PRCP_19	5.5849	18.7258	47.7268
soilmoist_28	2.2859	17.8426	47.7138
ec	16.3759	17.098	47.2994
soilmoist_44	7.16346	4.84827	47.2186
soilmoist_47	5.44978	10.9161	46.8944
soilmoist_50	3.19413	0.000371457	46.2375
soilmoist_30	12.099	7.12767	45.9968
RH_51	1.05698	2.54086	45.9089
PRCP_23	11.9665	0.00590108	45.8728
PRCP_40	3.7074	4.80619	45.6831
PRCP_8	1.45414	5.36345	45.179
soilmoist_33	2.37554	15.1014	44.9211
soilmoist_9	0.378504	6.30567	44.2352
soilmoist_8	0.217878	2.07939	44.1463
RH_5	0.0371204	0.260138	43.645
TAVG_43	15.6855	11.262	42.9973
PRCP_46	2.82381	18.3308	42.7796
soilmoist_31	11.1302	6.38601	42.1763
PRCP_4	1.43965	15.9888	42.0176
TAVG_47	2.14699	3.45592	41.9147
PRCP_33	8.2885	10.1396	41.7275
TAVG_48	11.818	23.0911	41.7268
paws_025	4.38343	19.7088	41.469
PRCP_20	5.62847	0.025577	40.9269
soilmoist_45	0.198014	0.0599676	40.4046
PRCP_12	1.94502	26.348	39.8861
paws_050	10.8334	2.07306	39.8513
RH_9	0.0773081	0.1562	39.778
PRCP_5	10.6091	26.2639	39.6364
TAVG_42	0.283004	44.9816	39.627
PRCP_6	35.6084	67.6022	39.3164
cec_050	0.0325753	6.92e-05	39.2597
ph_025	3.94795	1.63494	38.8978
soilmoist_14	0.0017051	0.0175218	38.8655
TAVG_38	2.60155	3.90078	38.6768
ph_05	2.17977	2.87227	38.6158
TAVG_6	2.80794	0.199521	38.5804
RH_47	0.425444	1.67745	38.2837
soilmoist_3	6.5418	2.71286	38.2694
soilmoist_40	0.51425	0.104885	38.0908
soilmoist_13	2.75194	3.25438	37.9362
PRCP_28	1.6992	4.35847	37.9186
RH_6	2.00839	4.12025	37.5426
TAVG_26	22.0254	27.6994	37.2438
TAVG_15	0.448956	0.231511	36.9276
PRCP_52	0.264985	7.3625	36.8412
PRCP_25	3.46114	14.9506	36.7571
soilmoist_32	11.4807	7.5171	36.6682
PRCP_1	4.67689	5.54558	36.572
soilmoist_35	6.71546	3.62108	36.4072
PRCP_51	0.537163	0.886257	36.2221
soilmoist_22	2.40061	28.3655	36.1469
soilmoist_36	2.53731	3.52025	35.9414
PRCP_14	11.3779	28.1408	35.8784
RH_48	1.31832	0.672262	35.8701
RH_43	1.67087	12.5895	35.6548
soilmoist_6	6.71501	1.153	35.5781
TAVG_13	12.3976	8.95094	35.1113
PRCP_26	9.3848	13.0556	35.1062
RH_22	0.00151459	1.58e-05	34.333
PRCP_18	7.36429	14.171	34.3326
TAVG_28	25.6232	9.4604	34.0056
soilmoist_46	7.7919	1.50723	33.48
awc	28.6582	45.5321	33.3095
RH_8	3.75394	11.1137	33.119
TAVG_21	10.4033	8.17618	33.0638
soilmoist_52	0.171257	14.0875	33.0499
TAVG_46	23.3054	8.43373	32.9116
TAVG_35	0.503296	8.20455	32.8939
TAVG_49	2.33873	1.01288	32.6679
RH_14	18.0114	0.132614	32.3853
RH_45	0.576241	8.09101	32.2267
TAVG_20	0.0212277	5.80661	32.1508
TAVG_41	1.30936	5.16523	32.1045
max_ksat	0.176917	5.25e-07	32.0526
mean_ksat	12.3945	1.71975	31.6746
TAVG_7	2.93064	0.0295989	31.6552
TAVG_33	9.56731	0.80457	31.5743
RH_36	0.269855	0.00102616	31.4803
TAVG_31	4.60044	0.345049	31.4123
RH_46	2.36229	0.764319	31.1841
ec_025	2.63005	0.506685	31.1816
clay_025	4.4477	0.0887312	31.1179
max_om	0.651431	1.63841	31.0268
PRCP_2	0.521659	1.20965	30.6738
TAVG_44	0.0692391	4.62014	30.6546
PRCP_49	17.2705	43.8998	30.3735
ph_3060	0.000103967	2.25526	30.2785
TAVG_34	0.907751	0.351519	29.4786
TAVG_32	0.0566186	0.205585	28.831
PRCP_45	10.2431	7.43848	28.6249
RH_7	0.387343	11.6339	28.4826
TAVG_3	2.43201	0.0219439	28.2691
soilmoist_12	0.0665031	0.00425317	27.7555
PRCP_37	2.54843	31.8871	27.6283
silt_3060	2.74e-07	0.000848384	27.3816
TAVG_36	1.13357	34.537	26.8548
soilmoist_51	0.391216	0.213525	26.6158
soilmoist_2	8.54776	1.47e-05	26.3073
PRCP_21	1.39982	2.54643	26.0778
PRCP_44	16.2215	0.483371	25.9618
RH_31	8.08034	0.017358	25.4601
PRCP_32	3.58441	0.121437	25.1111
TAVG_11	6.24034	3.81516	25.0747
PRCP_27	22.3523	13.214	24.8869
RH_30	0.905087	0.364771	24.8325
soilmoist_41	1.53229	0.0270472	24.4783
RH_19	0.127057	4.14351	24.077
TAVG_51	18.0119	0.950955	23.7069
clay_05	0.0299314	2.51e-17	23.7054
silt_2550	0.0123131	0.006902	23.6049
TAVG_24	20.0769	5.16087	23.4799
TAVG_27	0.0176874	19.8955	23.3355
soilmoist_10	1.51082	2.74304	23.2157
RH_28	1.19683	0.149633	23.0054
PRCP_7	9.25932	2.35381	22.9856
ksat_05	3.15135	1.05723	22.975
soilmoist_7	0.117388	2.24436	22.7703
RH_24	7.27509	0.971595	22.6982
RH_13	0.345054	10.0995	22.5314
RH_34	0.0197882	0.000867897	21.9658
PRCP_48	5.01328	17.6836	21.6227
soilmoist_1	1.28444	2.7442	21.0464
INTPTLON	11.6214	89.8924	20.8594
TAVG_30	3.48672	1.564	20.0151
TAVG_19	0.000666848	0.808635	19.8961
RH_39	1.47855	0.00866563	19.8045
RH_11	8.72426	0.0082545	19.7466
TAVG_9	0.0611309	6.32878	19.6263
cec	11.2089	7.56402	19.6189
clay_2550	2.26828	5.50428	19.5675
TAVG_4	4.8926	0.370277	19.4613
RH_10	1.33081	0.97594	19.4514
ph_2550	0.0214236	0.00393267	19.4153
PRCP_42	59.5969	67.5694	19.2966
sand_2550	0.0161782	1.07e-07	18.9642
RH_35	1.92764	7.27e-07	18.7044
PRCP_9	11.6502	7.57434	18.62
RH_3	6.38239	39.166	18.5073
TAVG_18	5.06139	25.6273	18.2126
silt_025	6.16024	25.3469	17.9677
TAVG_52	10.0404	0.0164419	17.7711
silt	7.94452	3.87801	17.7198
TAVG_45	5.67755	7.62776	17.6636
TAVG_29	3.76531	0.0124241	17.5455
TAVG_1	0.0545705	4.94603	17.4689
ec_05	0.23889	4.37689	17.3143
TAVG_10	1.75223	11.9689	17.1696
RH_41	0.0192939	1.84427	16.8291
soilmoist_5	9.94167	6.15718	16.821
soilmoist_49	11.8575	1.52843	16.7604
RH_12	4.47691	0.578914	16.4686
RH_33	1.04075	0.0631246	16.4093
RH_2	4.62418	3.30265	16.3477
RH_25	1.11691	0.105978	16.147
clay_3060	4.72744	0.00180242	15.7657
clay	6.45942	22.5764	15.6258
RH_52	0.0102867	0.000110036	15.1713
TAVG_8	36.7535	0.03717	15.1653
RH_15	1.92595	6.11622	14.9171
soilmoist_48	0.553447	0.0867412	14.8853
RH_29	1.21546	0.000116597	14.8234
PRCP_41	14.2141	30.1148	14.7731
TAVG_12	29.2387	66.8623	14.636
soilmoist_16	3.38507	23.6616	14.5774
TAVG_25	14.7991	37.3738	14.4216
RH_42	3.94282	3.76621	14.281
silt_05	3.08682	41.5088	14.2564
RH_32	0.178922	1.66711	14.1557
TAVG_14	2.74532	2.74221	13.7914
RH_23	1.12273	2.11393	13.5056
RH_16	16.4471	15.1502	13.3918
RH_18	20.1029	27.5811	13.2549
TAVG_22	6.28127	39.7437	13.1432
TAVG_2	14.0325	3.30537	13.1025
RH_21	1.36349	0.178034	13.0788
soilmoist_21	0.581724	0.0293306	12.9633
sand_3060	2.46455	3.92e-15	12.6169
TAVG_50	8.24946	40.5195	12.5699
RH_49	5.66739	1.59223	12.1952
TAVG_5	1.9954	2.31039	12.1407
RH_40	0.868046	2.14694	11.8426
PRCP_13	16.7653	28.4854	11.2883
soilmoist_23	7.82222	5.64251	11.0446
sand_025	3.35e-05	1.2976	11.0248
RH_27	2.09911	1.04e-05	10.9543
RH_1	2.92254	28.3022	10.8794
soilmoist_24	10.1722	0.0601176	10.3214
soilmoist_25	0.748728	0.00236237	10.2414
RH_20	14.4175	30.8078	10.225
soilmoist_34	2.89944	9.90117	10.1041
RH_17	1.09671	22.8627	10.0568
INTPTLAT	23.1211	59.3596	9.92372
sand_05	4.30716	2.05e-17	9.81315
PRCP_16	15.2131	62.4629	9.77832
TAVG_39	0.342466	11.2089	9.61913
RH_44	15.7866	0.00381792	9.52567
soilmoist_42	0.00788043	0.672357	9.52488
TAVG_37	22.2416	13.2379	9.35078
PRCP_43	6.52918	23.7671	9.26514
RH_4	0.38609	0.363834	7.85204
pressure_52	0.692569	0.000224467	7.72453
TAVG_17	6.96783	19.7798	7.12581
RH_26	10.2619	0.589954	6.67062
TAVG_23	100	21.837	6.46701
RH_37	9.83924	0.303781	6.41399
soilmoist_38	0.586653	7.21156	6.34648
sand	0.360336	0.254615	6.00817
pressure_47	2.55e-08	0.0457453	5.86857
pressure_43	26.4922	47.7043	5.85636
pressure_15	0.00440254	10.9471	5.71506
pressure_42	3.81761	0.011141	5.50912
pressure_6	0.133026	0.000314076	5.38789
db	14.3043	15.5941	5.29005
pressure_5	2.41477	1.83e-11	5.19422
pressure_21	2.80782	2.68007	5.0595
pressure_1	0.101633	1.35976	4.95243
pressure_20	0	0.00245295	4.67456
pressure_16	0.769001	1.62e-14	4.65608
pressure_28	12.0375	0.0669998	4.59091
pressure_26	3.85151	0.0495031	4.43583
pressure_48	0.00671143	0.00621159	4.42806
pressure_4	3.87e-05	8.37e-05	4.40895
pressure_41	3.14e-14	2.25e-09	4.35966
pressure_23	0.201173	17.4378	4.23704
pressure_2	5.06516	0.759634	3.9679
pressure_14	0.126072	0.222569	3.72362
pressure_50	5.63339	0.396648	3.51893
pressure_7	1.33014	3.06272	3.46436
pressure_12	2.3048	1.19308	3.27834
pressure_39	1.68339	0.00108199	3.24897
pressure_45	0.867475	2.44806	3.08796
pressure_34	7e-06	1.78e-06	3.05089
pressure_29	0.0348774	6.92e-06	3.02451
pressure_11	0.0865892	0.829196	2.91063
TAVG_16	5.06352	1.32557	2.86458
pressure_31	6.56e-07	1.26e-05	2.83904
pressure_13	13.4966	23.6317	2.71277
pressure_32	0.967668	51.1652	2.70785
pressure_36	0.491917	0.000174716	2.61794
pressure_18	0.0010035	1.25e-09	2.54135
pressure_38	2.06265	0.00174538	2.43183
pressure_27	0.00499393	0.240218	2.39611
pressure_33	17.3885	8.05726	2.34378
pressure_40	0.0110912	9.66771	2.31611
pressure_19	1.84e-13	0.00430203	2.22534
pressure_35	7.72e-05	0.145538	2.20461
pressure_17	0.0726712	1.46e-10	2.17649
pressure_25	0.135945	0.109147	1.84802
pressure_49	0.429505	0.0611641	1.75882
pressure_9	8.54929	0.0108138	1.74048
min_ksat	7.75715	11.6667	1.72203
pressure_3	6.10038	0.936509	1.3996
pressure_37	2.13e-05	0	1.37647
pressure_44	0.4662	0.0432562	1.3089
pressure_30	0.400933	0.497802	1.05294
pressure_10	0.00222065	3.56964	1.04153
pressure_24	0.169686	0.672641	0.853445
pressure_46	2.99627	1.92654	0.778603
pressure_51	0.155781	0.356805	0.761294
pressure_22	0.50274	0.127657	0.501195
pressure_8	0.0976253	1.20425	0

## Sheet: model-effects-mechanistic
	Overall importance
	AFLA-MAIZE			Ratkowsky
Variable	GBM-standard.AFLA	GBM-Adaboost.AFLA	nnet.AFLA	GBM-standard.RATK	GBM-Adaboost.RATK	nnet.RATK
soilmoist_18	0.573363	24.1007	75.295	22.795	21.7371	100
ARI_44	58.8303	53.8933	54.3648	15.45	17.4628	84.5598
soilmoist_20	5.55293	11.4601	74.4034	4.57915	2.48046	77.0683
ARI_30	10.0565	31.1107	45.3554	0.419649	30.3161	72.5068
rf_025	43.3465	28.4202	63.1753	32.0905	4.44831	69.1935
ARI_35	0.295723	2.28451	68.9012	6.725	27.4924	66.5522
ARI_38	23.6242	40.317	23.4723	19.6427	49.2532	65.7718
max_om	0.0111	0.0102122	58.2781	11.9592	0.579361	65.5416
soilmoist_37	0.00464249	1.0053	54.6042	0.187669	0.3875	63.7172
soilmoist_9	0.216987	0.0484023	38.9591	7.2869	0.0158442	60.7928
ARI_48	80.7234	39.2303	17.9239	32.6599	44.4835	60.578
soilmoist_3	0.00307393	0.141748	25.5593	3.89646	10.1475	60.5467
soilmoist_1	4.57463	0.195736	40.7926	0.445474	1.43452	60.4966
ARI_11	78.0716	100	64.4388	23.9912	12.8129	59.612
ARI_19	14.6058	21.9593	59.9002	8.33243	61.7935	59.1342
soilmoist_16	0.0420772	0.000918462	32.2987	1.35239	0.329379	59.095
ARI_32	4.58473	33.7808	34.049	0.181749	23.6954	56.2387
soilmoist_42	0.83164	13.7259	66.9477	2.09113	13.3971	55.6927
ARI_22	8.50563	17.8117	25.3915	11.6135	0.281529	55.6291
min_ksat	1.87	42.6163	26.6917	18.4987	10.29	54.9804
ARI_1	6.30141	15.6289	100	65.0638	100	54.6843
ph_05	0.0284138	2.49794	35.4709	4.91036	3.38203	54.1816
ARI_31	49.412	22.9036	56.6426	4.04369	0.486581	53.1903
ARI_45	100	95.5009	37.4818	61.0138	51.8274	53.136
soilmoist_27	1.54891	4.7151	40.6378	4.27632	10.8384	53.0951
ARI_37	0.192745	23.4281	37.4453	4.80272	27.7807	52.6867
caco3	2.88168	1.68358e-07	28.8767	0.71165	0.0194193	52.6738
soilmoist_28	0.0466911	21.9764	52.0874	0.463965	1.71551	52.6575
soil_depth	40.4012	21.5626	22.2591	10.3367	2.13106	51.2571
soilmoist_50	0.00525486	1.76126	57.8629	0.0852058	0.0382911	50.9076
soilmoist_39	37.1073	0.138609	46.481	26.0105	0.00192301	50.8127
ksat_05	8.3552	10.5528	25.4132	0.172048	5.01586	50.0877
soilmoist_41	2.16929	2.6476	24.0933	1.41002	0.168126	50.0114
ARI_18	6.2891	5.43565	27.1865	3.31102	26.5462	49.7792
max_ksat	0.00954126	1.23892	18.1233	1.34181e-09	0.215302	49.7058
mean_ksat	49.9283	11.3754	14.8761	2.20364	0.0973093	49.5057
kw_025	54.2297	33.2423	26.1544	23.8464	32.99	46.7422
soilmoist_5	0.0318569	14.5172	33.5708	0.27048	12.1772	46.669
ARI_28	13.6655	15.1321	24.3068	11.4143	31.3653	46.0662
ARI_2	56.3518	32.2978	69.7226	4.62715	48.8005	45.6682
ARI_39	8.67429	3.315	15.6545	15.2302	1.22104	45.0841
ARI_14	31.2429	15.4015	43.5672	4.04575	4.82953	44.9835
ARI_10	13.2047	20.2559	43.1364	18.7521	28.1107	44.9725
soilmoist_7	0.034993	0.214268	31.4111	13.0859	0.492728	44.9372
soilmoist_19	2.15416	12.7294	40.7285	2.62087	9.63828	44.7833
ARI_24	22.1274	38.6819	10.7355	38.7579	16.6886	43.7539
soilmoist_6	0.0672224	2.37381	30.8931	21.5776	18.0376	43.7316
cec_05	26.3354	20.9504	39.6125	16.7893	3.4484	43.5998
soilmoist_30	6.38275	38.718	10.9439	20.0022	0.00316136	42.5159
soilmoist_51	0.947936	0.0973588	41.8635	2.46659	1.03209	42.4348
soilmoist_44	1.60668	4.83168	36.0866	0.634184	4.32582e-05	42.062
ARI_29	37.326	10.0507	40.9407	7.82695	17.7778	41.3426
om_kg_sq_m	0.722862	0.912961	33.7559	5.84034	0.0182088	41.232
ph_025	2.87987	11.3019	24.2546	1.29147	23.265	40.7463
soilmoist_23	0.391783	0.461491	63.086	4.56742	0.57058	40.5321
soilmoist_47	0.000992544	0.432166	31.0975	0.842894	0.16431	40.2111
ARI_46	61.9693	82.1295	44.324	18.9576	5.39344	39.8384
ARI_16	96.3686	62.8093	33.454	19.4553	44.8498	39.8138
db	24.3882	2.69785	23.082	0.0560761	9.92974	39.7226
ARI_13	4.92442	15.5706	55.849	44.7116	92.7885	39.5625
soilmoist_43	41.0743	33.3388	53.926	1.85616	0.127068	39.4357
ARI_25	7.53848	8.79151	29.7255	9.34302	39.7338	38.8712
soilmoist_26	5.22705	20.307	52.7636	0.600632	2.10973	38.7786
soilmoist_32	0.67835	0.150744	38.5019	0.0353611	2.36535	38.7314
ARI_17	9.51856	5.1227	27.8236	7.16169	12.6259	37.5559
soilmoist_4	30.5286	6.29283	60.229	17.3964	31.6787	37.5238
soilmoist_2	4.44251	0.00243786	24.8105	1.75741	0.0833016	37.4562
soilmoist_35	11.9899	13.1504	28.1386	6.775	0.703062	37.1878
ARI_34	7.49207	26.3358	24.7607	5.2014	2.14878	36.8332
soilmoist_22	0.0328452	0.111844	55.2118	1.87166	4.56026	36.8089
ARI_12	2.49926	61.9291	34.937	100	44.7936	36.2226
ARI_33	23.5746	30.1699	49.1997	12.0801	43.6202	35.3038
soilmoist_14	25.034	23.7451	34.1247	3.61618	31.6625	33.2312
ec_05	9.78109	39.5428	48.447	4.20492	0.303766	33.1941
soilmoist_29	1.16273	2.87785	49.2392	33.4917	3.21377	33.1736
ARI_52	4.12876	44.9382	52.7134	38.2584	38.2286	32.7417
soilmoist_15	0.605478	8.27001	20.1174	0.0438062	1.58584e-05	32.4363
soilmoist_31	0.481522	0.179089	7.02155	7.31909	2.24194e-06	31.728
soilmoist_52	10.0868	0.90817	17.9865	4.25122	11.1414	31.5851
ARI_4	9.57933	16.1327	37.0373	2.73404	13.1118	31.5357
INTPTLAT	68.8428	32.6676	35.2994	20.5143	6.36599	31.1498
ARI_47	12.0143	3.05009	56.9262	16.2876	16.0499	30.522
ARI_7	20.7834	8.9663	36.0119	49.7637	40.5614	30.4618
soilmoist_12	2.25349	18.1588	29.9244	0.000310468	0.213548	30.2902
ARI_3	25.2191	1.02234	54.2027	21.8658	0.763994	30.2295
soilmoist_13	8.67905	4.18639	38.1138	2.11108	0.00141881	30.0351
awc	53.7581	35.5554	18.6768	24.0475	26.4928	29.7404
ARI_26	12.9579	14.3693	27.6682	5.24839	10.8388	29.4084
ARI_27	16.17	12.7528	46.1745	6.58311	15.3357	29.187
soilmoist_36	0.000185445	0.0177262	43.9082	4.61717	1.33901e-05	28.8086
soilmoist_49	5.78843	1.25786	21.7331	5.46928	1.49231	28.6241
soilmoist_21	0.193912	3.01383	37.6453	2.96259	19.2816	28.4802
ARI_20	40.7819	19.5085	45.817	36.7866	14.1652	28.1646
ARI_21	2.86073	17.1786	43.3829	13.6388	36.2692	27.7865
paws_025	2.86042	10.2997	28.1178	12.4029	0.903771	27.6558
paws_050	39.6702	0.524331	31.9759	0.341522	7.16767	27.3657
silt_05	0.899645	47.0426	11.4556	28.1912	1.07442	27.1711
sand_2550	0.51472	9.36728e-05	13.7739	6.95197e-06	0.000256833	26.6916
ARI_42	8.04895	2.11696	37.2047	42.038	33.2334	25.7232
cec_025	1.99653	0.0120652	26.8358	1.32765	0.678023	25.5117
clay_3060	0.808294	0.76246	13.8805	5.86136	1.35682	25.2111
ARI_40	22.6259	34.0632	24.4637	15.7486	34.8297	24.9133
ARI_36	69.3353	49.4287	45.068	12.0431	6.18883	24.8101
soilmoist_34	0.00366147	0.00200876	32.4067	0.957492	0.00040181	24.2336
ARI_6	13.7189	49.0855	53.5847	10.8717	9.99804	24.1326
ARI_49	41.1519	20.4652	41.8241	2.19236	7.73181	24.0208
clay_2550	1.21388	1.81556e-10	16.1268	21.2674	0.0179031	23.9767
soilmoist_40	4.18657	0.383633	46.7856	0.675054	13.8347	23.6542
ec	0.00372599	0.000784088	79.3445	7.93459	5.10102	23.42
soilmoist_45	2.33005	23.0437	50.1077	3.18758	1.57788	23.2938
soilmoist_25	0.166706	0.79636	34.6044	12.9929	4.7243	23.1452
sar	8.044	1.75978e-05	61.4686	15.2956	21.1981	23.1143
ARI_23	79.4399	54.6796	39.7366	42.2437	10.5111	22.9487
soilmoist_11	0.149012	2.72412	36.2115	0.052919	0.871385	22.8699
soilmoist_24	0.144771	0.713065	35.1778	3.07017	1.90172	22.1906
ARI_41	20.853	3.1257	35.8678	4.49663	34.6406	22.0983
clay	1.94881e-07	1.41275	17.6845	2.51691e-05	14.6433	22.0092
ARI_5	17.0514	4.02638	34.6075	11.462	5.52879	21.972
soilmoist_17	1.92508	24.6124	22.2254	16.483	8.83135	21.4594
clay_05	3.28715	0.275754	14.7331	0.816773	0.00151346	21.0599
soilmoist_10	8.58613	3.14627	28.0595	1.88718	5.26345	20.8239
silt_025	7.8875	15.8412	11.9923	35.3635	41.359	20.7931
ARI_50	35.4149	37.6246	20.8223	23.3029	0.0666344	20.6324
clay_025	1.16357	6.74814	14.0218	0.479574	1.1328	20.1621
soilmoist_38	1.17875	0.124222	16.9178	10.6534	0.0393755	19.9606
ARI_8	24.093	1.36119	61.0994	38.4523	38.0433	19.8578
ARI_43	4.08287	8.79379	62.1603	13.1837	24.3131	19.2497
ARI_9	25.5501	12.6865	21.4833	86.4799	1.05814	19.1982
soilmoist_8	10.4961	7.30087	40.0509	2.53621	41.0992	18.9074
soilmoist_46	0.548646	0.00952758	39.3654	6.33254	0.0499163	17.3786
cec	1.73892	11.7252	29.8039	13.1247	2.98598	17.2394
ec_025	0.405371	6.62681	28.5736	3.91238	2.1811	17.1886
soilmoist_33	0.59415	37.3004	37.9284	5.88547	0.00142838	16.744
pressure_5	0.048192	0.166348	5.81909	1.83318	0.000230423	16.0827
pressure_20	0.00158317	0.0600448	1.00059	0.0161081	0.0528805	15.8137
ARI_15	25.3104	10.7094	32.5365	5.00744	14.4949	15.1544
silt	28.688	0.327956	24.1574	0.825092	0.00108688	15.0148
sand	1.62169	0.850475	16.5914	0.680255	0	14.6496
pressure_2	0.484843	0.833387	5.3145	3.06621	0.0134123	14.5354
pressure_44	3.05732	8.02486	6.53625	3.81477	1.08472e-05	14.406
sand_3060	0.00024295	1.64681e-19	11.4429	0	3.35973e-14	14.049
pressure_52	0.0805755	9.14336	11.0238	0.758207	0.00117079	13.9485
pressure_10	33.4012	0.857158	7.53786	6.0713	28.0024	13.7745
pressure_50	0.153904	0.592904	8.22576	14.3869	7.64884	12.8921
sand_025	7.81119e-08	11.1533	11.8961	0.00111741	1.40257e-08	12.3772
silt_2550	1.7786	0.000218601	15.5888	7.16886	2.00567	12.178
ph_2550	0.102142	0.12089	11.453	0.000191418	2.4919	11.5438
pressure_43	8.28356e-06	8.9082e-05	6.53453	11.3057	0.0167095	11.312
pressure_12	7.85127	9.22898e-05	8.77113	0.00262611	0.820869	11.2642
ph_3060	0.0129971	0.0236447	5.62966	2.5545	8.6159	11.0591
pressure_35	0.196971	23.7601	7.91617	0.207489	0.00784096	10.5789
cec_050	3.20839e-06	3.1829	16.525	0.0743051	1.09814e-09	10.3512
ph	0.108877	4.71157	21.0215	1.5985	17.6458	10.3445
pressure_4	1.42779	1.05576e-07	2.81782	0.130316	1.06718	10.2222
soilmoist_48	0.918591	2.0633	27.7647	0.327196	27.1102	10.0583
ARI_51	38.9895	53.1556	35.2242	26.2953	12.1867	10.0321
pressure_46	1.28773	0.00124084	5.03868	15.8411	0.681689	9.96825
pressure_11	0.417141	0.227338	4.6539	0.42384	0.00914023	9.9362
pressure_1	0.108229	2.02857	6.20538	0.538739	0.0017082	9.79629
pressure_24	0.191281	1.8141e-08	4.62889	0.00344361	0.020346	9.7461
pressure_17	0.237421	4.99482	4.64198	0.9281	3.68168e-06	9.55433
pressure_3	2.39975	3.49031	11.6699	1.72303	8.64088	9.33884
pressure_34	0.000270006	0.0246305	8.94694	0.000848239	9.24634	8.92778
silt_3060	6.36244e-10	0.00249979	17.7673	1.37322e-05	3.21741e-09	8.82568
pressure_47	0.0488077	7.54744e-05	4.1711	0.452354	1.34008	8.46514
sand_05	0.00707727	0.0115733	9.37969	2.26301	1.9854e-05	8.43837
INTPTLON	14.1102	27.4876	17.2906	19.6398	39.1352	8.39513
pressure_7	0.0429657	6.2759	6.32328	7.49451	3.07674e-06	8.18994
pressure_30	0.639689	3.01878e-12	3.03306	1.65817e-07	2.15864	7.54495
pressure_31	0.0035238	0.000856137	2.87656	0.207771	0.000370586	7.44901
pressure_48	4.0669	9.19094e-05	4.53399	0.0250582	16.8678	7.41382
pressure_16	0.000284577	0.00057853	4.2281	0.000561298	0.0173707	6.94201
pressure_37	0.01227	0.0463338	2.31693	0.0498083	2.08385e-05	6.84905
pressure_23	8.29113e-09	0.0796578	2.26021	1.43817	20.3338	6.67702
pressure_45	7.56958e-06	0.00720918	0.981775	0.194209	0.192414	6.61791
pressure_39	1.82194e-05	1.17493e-09	4.24539	0.189047	0.616118	6.39709
pressure_14	0.00166962	2.11206	6.70331	5.91046	0.0379989	6.1523
pressure_25	0.00628478	0.00230811	7.58785	0.0297918	0.023898	6.13809
pressure_49	6.08635	0.042928	5.71913	0.0239312	6.22419e-06	5.68666
pressure_38	0.00825156	17.7157	3.17298	6.45975	0.00115541	5.66816
pressure_29	0.000371549	2.37048e-11	3.75258	0.170325	0.00210144	4.61167
pressure_19	7.18614e-07	0.830106	5.64317	0.446142	0.00201411	4.50614
pressure_51	6.6535	2.02637	2.21837	4.72408	0.000811782	4.06562
pressure_15	30.6461	0.406587	0	0.0236657	0.000538815	3.6415
pressure_22	0.000155359	0.00660962	3.20068	0.811106	7.40262e-08	3.53549
pressure_18	0	3.47825e-06	4.50518	0.00266444	8.68002e-08	3.29087
pressure_40	0.0252233	3.10286	2.35386	1.0558e-08	4.92052e-09	3.10468
pressure_33	8.37521	0.000237558	2.28657	0.0420699	9.36941e-11	2.81319
pressure_28	0.0028366	18.0521	4.98188	0.0737563	9.6848e-07	2.62914
pressure_6	15.0779	33.2768	12.1653	0.00343213	11.0744	2.45476
pressure_41	1.3787	9.81265	0.729117	0.00307679	5.16707e-12	2.40659
pressure_26	5.78766	5.98899	9.44557	8.91102	0.022545	2.33506
pressure_13	17.2506	9.98347e-06	5.90722	1.48162	17.6141	1.85592
pressure_36	0.178525	0	3.1066	0.178988	0.234654	1.69867
pressure_9	0.000270156	0.00234033	3.41379	9.05042e-07	0.0645573	1.0708
pressure_42	2.26251	0.00431903	8.4329	2.81428	3.83464	0.776366
pressure_21	0.00121702	0.00149933	6.56318	0.385167	0.0278966	0.27891
pressure_27	0.00233118	1.46249e-13	3.24824	0.282948	0.000440929	0.246274
pressure_32	2.4505	0.19266	3.79565	0.374412	0.606835	0.0158295
pressure_8	7.20479	0.000848915	6.84886	0.0135234	2.98599e-05	0
